# Supplementary material for: Normal variation of clinical mobility of the mandibular symphysis in dogs
Source: Front Vet Sci. 2023 Nov 16;10:1260451. doi: 10.3389/fvets.2023.1260451 (PMC10687424; doi:10.3389/fvets.2023.1260451)
Supplement: Supplementary Table 1 — Complete population data ordered by patient number: patient number, number of consultations, breed, sex (F, female; M, male), neutering status (I, intact; N, neutered), bodyweight (Kg), age (months), DV symphyseal mobility score, LM symphyseal mobility score, symphyseal radiographic appearance (D, divergent; F, fused; P, parallel; blackened cells: excluded from statistical analysis), and skull morphology (B, brachycephalic; NB, non- brachycephalic). [file Table_1.XLSX]

## Sheet: Sheet1
Case Number	Consult Number	Breed	Sex	Neutering status	Patient weight	Age	DV symphyseal mobility	LM symphyseal mobility	Radiographic appearance	Skull morphology
1	1	Afghan greyhound	M	I	23.2	8	0	1		NB
2	1	Akita Inu	M	I	31	42	0	0	D	NB
2	2	Akita Inu	M	I	31	43	0	0	D	NB
2	3	Akita Inu	M	I	29.9	86	0	0	D	NB
2	4	Akita Inu	M	I	29.3	93	0	0	D	NB
3	1	Alaskan malamuth	F	I	35	126	0	0	D	NB
4	1	American Akita	M	I	35	40	0	0	D	NB
5	1	American Akita	F	I	38.7	39	1	1	D	NB
6	1	American Akita	F	I	24	135	0	0	P	NB
7	1	American cocker	M	I	15	90	0	0	P	NB
8	1	American cocker	F	I	9.7	19	0	0	D	NB
9	1	American cocker	F	N	17.2	131	0	0	P	NB
9	2	American cocker	F	N	17.2	132	0	0	P	NB
10	1	American cocker	F	N	10.9	119	0	0	D	NB
10	2	American cocker	F	N	10	132	0	0	D	NB
11	1	American pit bull terrier	M	N	21	24	0	0	D	NB
11	2	American pit bull terrier	M	N	21.5	27	0	0	D	NB
12	1	American pit bull terrier	M	I	34	54	0	0	P	NB
13	1	American pit bull terrier	F	N	20	62	0	0	D	NB
14	1	American pit bull terrier	M	I	27.3	75	0	0	D	NB
14	2	American pit bull terrier	M	I	29.5	78	0	0	D	NB
14	3	American pit bull terrier	M	I	34.5	90	0	0	D	NB
15	1	American pit bull terrier	M	N	24.5	47	0	0	P	NB
16	1	American Straffordshire terrier	F	N	31	91	0	0	D	NB
17	1	American Straffordshire terrier	M	I	28	10	0	0	D	NB
18	1	American Straffordshire terrier	M	I	10.4	3	0	1	D	NB
19	1	American Straffordshire terrier	F	N	37	134	0	0	D	NB
20	1	American Straffordshire terrier	M	I	12	3	0	0	D	NB
21	1	American Straffordshire terrier	F	N	21	26	0	0	D	NB
22	1	American Straffordshire terrier	M	I	27	12	0	0	D	NB
23	1	American Straffordshire terrier	F	I	23.3	13	0	1	D	NB
24	1	American Straffordshire terrier	F	I	18	5	0	0	D	NB
25	1	American Straffordshire terrier	M	I	26.8	21	0	0	D	NB
26	1	Argentine dogo	F	I	24	6	0	0		NB
26	2	Argentine dogo	F	I	28.8	8	0	0		NB
27	1	Australian cattle dog	M	I	24.4	36	0	0	D	NB
28	1	Australian cattle dog	M	I	15.2	7	0	1	D	NB
28	2	Australian cattle dog	M	I	19	20	0	0	D	NB
29	1	Australian shepherd	M	I	23.2	36	0	0	P	NB
30	1	Australian shepherd	F	N	22.5	25	0	0	D	NB
31	1	Australian shepherd	M	N	18	112	0	0	P	NB
32	1	Australian shepherd	M	I	29.7	88	0	0	D	NB
33	1	Australian shepherd	M	I	26	36	0	1	P	NB
34	1	Australian shepherd	F	I	18	9	0	1	D	NB
35	1	Australian shepherd	M	I	37.5	51	0	0	D	NB
36	1	Basset bleu de Guascogne	M	I	16	93	0	1		NB
37	1	Basset Hound	M	I	21.8	12	0	0		NB
38	1	Beagle	M	N	20	102	0	0		NB
39	1	Beagle	F	N	18	101	0	0	D	NB
40	1	Beagle	M	I	16.3	53	0	0	D	NB
40	2	Beagle	M	I	16.8	75	0	1	D	NB
40	3	Beagle	M	N	18.2	87	0	0	D	NB
40	4	Beagle	M	N	16	111	0	0	D	NB
41	1	Beagle	F	N	16	61	0	0	P	NB
42	1	Beagle	M	I	15.5	61	0	0		NB
43	1	Bearded collie	F	N	24	108	0	0	D	NB
44	1	Bearded collie	F	N	22	149	0	0	P	NB
45	1	Bearded collie	F	N	19.5	91	0	0	P	NB
46	1	Beauce shepherd	M	I	49	104	0	0	D	NB
47	1	Bergamasco shepherd	M	I	17.3	120	0	1	P	NB
48	1	Bernese mountain dog	F	N	42	70	0	0		NB
49	1	Bernese mountain dog	F	N	42.5	95	0	0	D	NB
50	1	Bernese mountain dog	M	I	31.8	50	0	0	D	NB
50	2	Bernese mountain dog	M	I	31.8	72	0	0	D	NB
51	1	Bernese mountain dog	M	I	45	73	0	0	D	NB
52	1	Bernese mountain dog	M	I	34.6	5	0	0		NB
53	1	Bernese mountain dog	M	N	35	35	0	0		NB
54	1	Bichon frisé	F	I	4.2	72	0	1	D	NB
55	1	Biellese shepherd	M	I	26.3	84	0	1		NB
56	1	Bloodhound	M	I	51	48	0	0	P	NB
57	1	Bolognese	F	N	5.8	109	0	1	D	NB
58	1	Bolognese	M	N	5.4	185	0	0	P	NB
58	2	Bolognese	M	N	5.4	194	0	0	P	NB
59	1	Border collie	M	I	22.5	107	0	0	D	NB
60	1	Border collie	F	I	18.3	47	0	0	P	NB
61	1	Border collie	F	I	21.5	66	0	0	P	NB
61	2	Border collie	F	I	21.7	68	0	0	P	NB
62	1	Border collie	M	I	20.6	38	0	0	D	NB
62	2	Border collie	M	I	21	39	0	0	D	NB
63	1	Border collie	M	I	19	8	0	0	D	NB
64	1	Border collie	M	I	16.5	4	0	0	D	NB
64	2	Border collie	M	I	25	7	0	0	D	NB
65	1	Border collie	M	I	19	14	0	1		NB
66	1	Border collie	F	N	22	55	0	0		NB
67	1	Border collie	M	I	19.5	32	0	1	D	NB
67	2	Border collie	M	I	18.3	40	0	0	D	NB
67	3	Border collie	M	I	19	48	0	0	D	NB
68	1	Border collie	M	I	19.5	28	0	0	D	NB
68	2	Border collie	M	I	19	30	0	1	D	NB
69	1	Border collie	F	N	18.2	38	0	0	D	NB
70	1	Border collie	F	N	18.4	117	0	0	D	NB
71	1	Border collie	F	I	16	12	0	0	D	NB
72	1	Border collie	F	I	17.4	45	0	0	D	NB
73	1	Boxer	M	I	33.5	23	0	0	D	B
74	1	Boxer	F	N	32.5	71	0	0	D	B
74	2	Boxer	F	N	32.5	73	0	0	D	B
74	3	Boxer	F	N	34	84	0	0	D	B
75	1	Boxer	M	N	41	92	0	0		B
75	2	Boxer	M	N	41	94	0	0		B
76	1	Boxer	F	N	26.5	79	0	0	P	B
77	1	Boxer	M	N	40	107	0	0	D	B
77	2	Boxer	M	N	38	123	0	0	D	B
78	1	Boxer	F	N	26	95	0	0	P	B
79	1	Boxer	M	I	45	58	0	0	D	B
80	1	Boxer	F	N	34	80	0	0	D	B
81	1	Boxer	F	N	27	97	0	0	D	B
82	1	Boxer	F	N	33.5	84	0	0	D	B
83	1	Boxer	F	N	38	84	0	0	D	B
84	1	Boxer	F	N	27	97	0	0		B
85	1	Boxer	F	N	30	39	0	0	D	B
86	1	Boxer	F	N	32	66	0	0	D	B
87	1	Boxer	F	N	27.7	111	0	0	P	B
88	1	Boxer	F	I	27	36	0	0	D	B
88	2	Boxer	F	N	29	72	0	0	D	B
89	1	Boxer	M	I	35	55	0	0	D	B
90	1	Boxer	M	I	35	80	0	0	D	B
90	2	Boxer	M	I	34	82	0	0	D	B
91	1	Boxer	M	I	35	98	0	0	D	B
92	1	Boxer	M	I	34	138	0	0	D	B
93	1	Boxer	M	N	38	58	0	1	D	B
94	1	Boxer	M	I	46	54	0	0	D	B
95	1	Boxer	M	I	36	102	0	0	D	B
95	2	Boxer	M	I	40	104	0	0	D	B
96	1	Boxer	M	N	34	18	0	0	P	B
97	1	Briard	M	I	39	85	0	0	D	NB
98	1	Bullmastiff	F	N	50	84	0	0	D	B
99	1	Bullmastiff	M	I	35.3	8	0	0	D	B
98	2	Bullmastiff	M	I	39.5	10	0	0	D	B
100	1	Bull terrier	F	N	15.7	13	0	0	D	NB
100	2	Bull terrier	F	N	15.6	19	0	0	D	NB
101	1	Bull terrier	M	I	13	39	0	0	P	NB
102	1	Bull terrier	M	I	6.4	4	0	0	D	NB
103	1	Bull terrier	M	I	18	17	0	0	D	NB
103	2	Bull terrier	M	I	18	22	0	0	D	NB
103	3	Bull terrier	M	I	19	36	0	0	D	NB
104	1	Bull terrier	F	I	4.5	3	0	1	D	NB
105	1	Cane corso	M	I	50	77	0	0	P	B
106	1	Cane corso	M	I	47	18	0	0	D	B
107	1	Cane corso	M	I	71	93	0	0	D	B
108	1	Cavalier King Charles spaniel	M	I	10.1	100	0	0	D	B
108	2	Cavalier King Charles spaniel	M	I	9	111	0	0	D	B
109	1	Cavalier King Charles spaniel	M	N	14.5	153	0	0	D	B
110	1	Cavalier King Charles spaniel	M	I	12	35	0	0	D	B
110	2	Cavalier King Charles spaniel	M	I	12.5	68	0	0	D	B
111	1	Cavalier King Charles spaniel	F	N	8.7	129	0	0	D	B
112	1	Cavalier King Charles spaniel	F	N	9.6	122	0	0	D	B
113	1	Cavalier King Charles spaniel	F	N	7.9	101	0	0	D	B
114	1	Chihuahua	M	I	4.3	125	0	0	D	B
115	1	Chihuahua	M	I	1.6	55	0	1	D	B
116	1	Chihuahua	M	I	2	112	0	2	D	B
117	1	Chihuahua	F	I	2.9	5	1	1	D	B
118	1	Chihuahua	M	I	2	60	0	1	D	B
119	1	Chihuahua	M	I	3.4	128	0	1	D	B
120	1	Chihuahua	F	N	2	38	0	1	D	B
121	1	Chihuahua	F	N	2.4	149	1	1		B
122	1	Chihuahua	F	N	3	55	0	1	D	B
123	1	Chihuahua	M	I	3.2	70	0	1	D	B
124	1	Chihuahua	F	N	2.7	74	0	2	D	B
125	1	Chihuahua	F	N	3.5	116	0	0	D	B
126	1	Chihuahua	M	I	3.5	132	0	0	D	B
127	1	Chihuahua	M	I	4.4	48	0	0		B
128	1	Chihuahua	M	I	3	76	0	1	D	B
129	1	Chihuahua	M	I	4.3	125	0	1	D	B
130	1	Chihuahua	F	I	2.2	17	0	1	D	B
130	2	Chihuahua	F	I	2.4	30	0	1	D	B
131	1	Cirneco dell'Etna	M	N	15.8	82	0	0	D	NB
132	1	Cocker spaniel	F	N	16	169	0	0	P	NB
133	1	Cocker spaniel	M	I	12.9	108	0	0	P	NB
134	1	Cocker spaniel	F	N	14	157	0	0	P	NB
134	2	Cocker spaniel	F	N	13	190	0	0	P	NB
135	1	Cocker spaniel	M	N	19	84	0	0	D	NB
136	1	Cocker spaniel	M	I	11	6	0	0	D	NB
137	1	Cocker spaniel	F	N	12.1	160	0	0	P	NB
138	1	Cocker spaniel	F	N	8.9	177	0	0	P	NB
139	1	Cocker spaniel	F	I	18	122	0	0	D	NB
140	1	Cocker spaniel	F	N	11.3	96	0	0	D	NB
141	1	Cocker spaniel	M	I	12	113	0	0	D	NB
142	1	Cocker spaniel	M	I	22.3	87	0	0	P	NB
143	1	Cocker spaniel	M	I	16	55	0	0		NB
144	1	Cocker spaniel	M	N	12.5	124	0	1	D	NB
145	1	Cocker spaniel	F	I	10.5	5	0	0	D	NB
145	2	Cocker spaniel	F	I	11	7	0	0	D	NB
145	3	Cocker spaniel	F	I	12.5	11	0	0	D	NB
145	4	Cocker spaniel	F	N	13.5	49	0	1	D	NB
146	1	Cocker spaniel	F	N	10.5	66	0	0		NB
146	2	Cocker spaniel	F	N	10.8	77	0	0		NB
147	1	Cocker spaniel	F	I	9.1	6	0	0	D	NB
148	1	Cocker spaniel	F	N	14.2	172	0	0	D	NB
149	1	Cocker spaniel	F	N	11.2	106	0	0		NB
150	1	Cocker spaniel	M	I	14.4	185	0	0	D	NB
151	1	Cocker spaniel	F	N	14.2	133	0	0	D	NB
152	1	Cocker spaniel	M	I	13.3	81	0	0	P	NB
153	1	Cocker spaniel	M	I	14	71	0	1	D	NB
153	2	Cocker spaniel	M	I	14	72	0	1	D	NB
154	1	Cocker spaniel	F	I	13.8	142	0	0	D	NB
155	1	Cocker spaniel	F	I	13.2	99	0	0	D	NB
156	1	Cocker spaniel	F	N	10.6	152	0	1	D	NB
157	1	Cocker spaniel	M	I	18.2	135	0	0	P	NB
157	2	Cocker spaniel	M	I	18.5	157	0	0	P	NB
158	1	Cocker spaniel	F	N	15	82	0	0	D	NB
159	1	Collie	F	N	23.3	144	0	1	D	NB
160	1	Czechoslovakian wolfdog	F	I	35	38	0	0		NB
160	2	Czechoslovakian wolfdog	F	I	36.4	49	0	0		NB
161	1	Czechoslovakian wolfdog	M	I	33	25	0	1		NB
161	2	Czechoslovakian wolfdog	M	I	32	27	0	1		NB
162	1	Czechoslovakian wolfdog	M	I	38.7	58	0	0	P	NB
163	1	Czechoslovakian wolfdog	F	N	28	150	0	0	P	NB
164	1	Czechoslovakian wolfdog	M	I	35	54	0	1	P	NB
165	1	Czechoslovakian wolfdog	M	I	35.5	138	0	0	P	NB
166	1	Czechoslovakian wolfdog	M	I	40	19	0	0	D	NB
167	1	Czechoslovakian wolfdog	F	I	9.5	3	1	1	D	NB
167	2	Czechoslovakian wolfdog	F	I	21.5	6	0	0	D	NB
168	1	Czechoslovakian wolfdog	F	N	32	71	0	0	D	NB
169	1	Dachshund	M	I	9	115	0	1		NB
170	1	Dachshund	F	N	6.3	38	0	0	D	NB
171	1	Dachshund	M	I	5	108	0	0	D	NB
171	2	Dachshund	M	I	5.3	117	0	0	D	NB
172	1	Dachshund	M	I	9	144	0	1	D	NB
173	1	Dachshund	F	I	5.2	104	0	0	D	NB
173	2	Dachshund	F	I	5.1	107	0	0	D	NB
174	1	Dachshund	M	I	10.9	68	0	0	D	NB
175	1	Dachshund	M	I	8.4	58	0	0	D	NB
176	1	Dachshund	F	N	6.1	109	0	0	D	NB
177	1	Dachshund	M	I	6.5	54	0	0	D	NB
178	1	Dachshund	M	I	4.8	10	0	1	D	NB
179	1	Dachshund	M	N	13	93	0	2	D	NB
180	1	Dachshund	M	I	7.8	153	0	1	F	NB
181	1	Dachshund	F	I	4.2	8	0	1	D	NB
181	2	Dachshund	F	I	5.2	12	0	1	D	NB
182	1	Dachshund	M	I	6.9	9	0	1	D	NB
183	1	Dachshund	M	N	8.8	136	0	0	P	NB
184	1	Dachshund	M	N	12.5	120	0	0	P	NB
184	2	Dachshund	M	N	13.1	155	0	0	P	NB
185	1	Dachshund	M	I	6.5	127	0	0	D	NB
186	1	Dachshund	F	I	5.3	142	0	1		NB
187	1	Dachshund	M	I	4.8	7	0	0	D	NB
188	1	Dachshund	M	N	7.3	62	0	0	D	NB
189	1	Dachshund	F	N	6.3	108	0	0	D	NB
189	2	Dachshund	F	N	6.5	154	0	0	D	NB
189	3	Dachshund	F	N	6.8	157	0	0	D	NB
190	1	Dachshund	F	N	5.9	97	0	0	D	NB
190	2	Dachshund	F	N	6.6	128	0	0	D	NB
191	1	Dachshund	M	N	5.3	64	0	1	P	NB
192	1	Dachshund	F	N	5.4	101	0	1	P	NB
193	1	Dachshund	F	I	6.5	141	0	0	D	NB
194	1	Dachshund	M	N	7.5	121	0	1	D	NB
195	1	Dachshund	F	N	5.4	67	0	1	D	NB
195	2	Dachshund	F	N	5	90	0	1	D	NB
196	1	Dachshund	F	N	3.8	13	0	2		NB
196	2	Dachshund	F	N	3.4	16	0	0		NB
197	1	Dachshund	F	N	7.5	83	0	0	D	NB
198	1	Doberman	M	I	33	26	0	0	P	NB
199	1	Doberman	M	I	44	72	0	0	P	NB
200	1	Doberman	F	I	33	73	0	0	D	NB
201	1	Dogue de Bordeaux	F	I	34.5	10	0	0	D	B
201	2	Dogue de Bordeaux	F	I	38.5	16	0	0	D	B
202	1	Dwarf spitz	M	I	2.2	10	1	1	P	NB
203	1	Dwarf spitz	M	I	1.5	8	0	1	D	NB
204	1	Dwarf spitz	F	I	3.3	94	0	1	D	NB
205	1	Dwarf spitz	F	N	7	64	0	0		NB
206	1	English bulldog	M	I	34	72	0	0	D	B
207	1	English bulldog	M	I	29.5	119	0	0	D	B
208	1	English bulldog	F	I	11.4	5	0	1	D	B
209	1	English setter	M	I	16	196	0	0		NB
210	1	English setter	M	N	24.8	128	0	0	P	NB
211	1	English setter	F	N	17	78	0	0	D	NB
212	1	English setter	F	N	19	99	0	0	D	NB
213	1	English setter	F	N	17	97	0	0	D	NB
214	1	English Staffordshire bull terrier	M	I	6.9	6	1	0	D	B
214	2	English Staffordshire bull terrier	M	I	6.9	7	0	0	D	B
215	1	Epagneul breton	F	N	13.5	121	0	0	D	NB
215	2	Epagneul breton	F	N	14.7	125	0	0	D	NB
216	1	Epagneul papillon	F	N	3.8	140	0	0		NB
216	2	Epagneul papillon	F	N	4	164	0	0		NB
217	1	Flat-coated retriever	M	I	30	118	0	0		NB
218	1	Flat-coated retriever	M	N	41.5	87	0	0	P	NB
219	1	Fox terrier	M	I	8.9	130	0	0	D	NB
220	1	Fox terrier	M	I	11	77	0	0		NB
221	1	French bulldog	M	I	13	103	0	0	D	B
222	1	French bulldog	F	N	8.7	15	0	0		B
223	1	French bulldog	F	N	7.8	68	0	0	P	B
224	1	German shepherd	M	I	30	7	0	1		NB
225	1	German shepherd	M	I	44	64	0	0	P	NB
226	1	German shepherd	M	I	36	24	0	0	P	NB
226	2	German shepherd	M	I	36	26	0	0	P	NB
227	1	German shepherd	M	I	40.4	10	0	1	D	NB
228	1	German shepherd	M	I	45	34	0	0		NB
229	1	German shepherd	M	I	32	12	0	0		NB
230	1	German shepherd	M	I	36.2	38	0	0	D	NB
231	1	German shepherd	F	N	27.3	58	0	0	P	NB
232	1	German shepherd	F	N	29	88	0	0	D	NB
233	1	German shepherd	M	I	43	73	0	0	D	NB
234	1	German shepherd	F	I	16.3	4	0	0	D	NB
235	1	German shepherd	M	I	35	7	0	0	D	NB
236	1	German shepherd	M	I	37	52	0	0	D	NB
236	2	German shepherd	M	I	38	63	0	0	D	NB
237	1	German shepherd	F	I	28	33	0	0	P	NB
238	1	German spitz	M	I	2.5	8	0	2		NB
239	1	Golden retriever	F	N	26	104	0	0		NB
240	1	Golden retriever	F	N	30	136	0	0	D	NB
241	1	Golden retriever	M	I	29	85	0	0	D	NB
242	1	Golden retriever	F	N	30	30	0	0	P	NB
242	2	Golden retriever	F	N	29.2	57	0	0	P	NB
243	1	Golden retriever	F	I	22	14	0	1	D	NB
244	1	Golden retriever	F	N	30	93	0	0	P	NB
245	1	Golden retriever	M	I	32	56	0	0	D	NB
246	1	Golden retriever	M	I	42.5	111	0	0		NB
247	1	Golden retriever	F	I	32	74	0	0	P	NB
248	1	Golden retriever	M	I	38.4	111	0	0	D	NB
249	1	Golden retriever	M	I	35.8	119	0	0	D	NB
250	1	Golden retriever	M	I	9	3	0	1	D	NB
250	2	Golden retriever	M	I	9	3	0	1	D	NB
251	1	Golden retriever	F	N	26	136	0	0		NB
251	2	Golden retriever	F	N	26	136	0	0		NB
252	1	Golden retriever	F	I	20	28	0	0	D	NB
253	1	Great Dane	F	I	29	4	1	0		NB
254	1	Great Dane	F	N	51	38	0	0	D	NB
255	1	Greyhound	M	N	31	118	0	0	D	NB
256	1	Hovawart	M	I	40	66	0	0	D	NB
257	1	Irish setter	M	N	35	111	0	0	P	NB
257	2	Irish setter	M	N	36	144	0	0	P	NB
258	1	Irish setter	M	I	27.2	101	0	0	P	NB
259	1	Irish setter	M	I	30.5	81	0	0	P	NB
260	1	Italian greyhound	M	I	5	8	0	1	D	NB
261	1	Italian greyhound	F	I	5.3	41	0	1	D	NB
261	2	Italian greyhound	F	I	6.3	76	0	0	D	NB
262	1	Italian greyhound	M	I	6.6	120	0	1	D	NB
263	1	Italian greyhound	F	N	4.5	110	0	2	P	NB
264	1	Italian greyhound	F	N	4.5	154	0	1	P	NB
265	1	Italian hound	M	N	15	192	0	1	P	NB
266	1	Jack Russel terrier	F	N	9.2	64	0	0	D	NB
266	2	Jack Russel terrier	F	N	11.3	77	0	0	D	NB
267	1	Jack Russel terrier	M	N	8.8	148	0	0	D	NB
268	1	Jack Russel terrier	M	N	6.5	163	0	0		NB
269	1	Jack Russel terrier	F	N	7.5	89	0	0	D	NB
269	2	Jack Russel terrier	F	N	7.5	90	0	0	D	NB
270	1	Jack Russel terrier	M	I	8.7	133	0	0	P	NB
271	1	Jack Russel terrier	M	I	6.7	142	0	0	P	NB
272	1	Jack Russel terrier	F	N	6.7	84	0	0		NB
273	1	Jack Russel terrier	M	N	9.9	92	0	0	P	NB
274	1	Jack Russel terrier	M	I	8.4	137	0	0	D	NB
275	1	Jack Russel terrier	M	N	7.9	74	0	1	D	NB
276	1	Jack Russel terrier	F	N	5.7	70	0	0	D	NB
277	1	Jack Russel terrier	F	N	5.6	139	0	0		NB
278	1	Jack Russel terrier	M	N	9	127	0	0	D	NB
279	1	Jack Russel terrier	F	N	7.2	45	0	0	P	NB
280	1	Jack Russel terrier	M	I	5.9	10	0	0	D	NB
281	1	Jack Russel terrier	M	I	7.8	112	0	0	P	NB
282	1	Jack Russel terrier	F	I	6.4	109	0	0	P	NB
283	1	Jack Russel terrier	F	N	7.2	94	0	0	D	NB
284	1	Jack Russel terrier	M	I		8	0	1	D	NB
285	1	Jack Russel terrier	F	N		83	0	1		NB
286	1	Jack Russel terrier	M	I	7.5	173	0	0	P	NB
287	1	Jack Russel terrier	F	N	6.8	98	0	0	D	NB
288	1	Jack Russel terrier	M	I	8	75	0	0	D	NB
289	1	Jack Russel terrier	M	N	7.7	130	0	0	P	NB
289	2	Jack Russel terrier	M	N	8.6	148	0	0	P	NB
289	3	Jack Russel terrier	M	N	9	159	0	0	P	NB
290	1	Jack Russel terrier	F	N	8.7	148	0	0	P	NB
291	1	Jack Russel terrier	M	N	8	97	0	0	F	NB
292	1	Jack Russel terrier	F	N	7.2	41	1	1	D	NB
293	1	Jack Russel terrier	M	I	10.2	73	0	1	D	NB
294	1	Jack Russel terrier	F	N	7.1	35	0	0	D	NB
294	2	Jack Russel terrier	M	I	10	108	0	0	D	NB
295	1	Jack Russel terrier	M	N	8.2	156	0	0	D	NB
296	1	Jack Russel terrier	M	I	3.6	105	0	0		NB
296	2	Jack Russel terrier	M	I	3.8	106	0	0		NB
296	3	Jack Russel terrier	M	I	3.7	117	0	0		NB
296	4	Jack Russel terrier	M	I	3.9	126	0	0		NB
296	5	Jack Russel terrier	M	I	3.9	129	0	0		NB
297	1	Labradoodle	M	I	42	73	0	0	D	NB
298	1	Labrador retriever	F	N	32	66	0	0	D	NB
299	1	Labrador retriever	F	N	33.5	60	0	0	P	NB
300	1	Labrador retriever	F	I	34	60	0	0		NB
301	1	Labrador retriever	F	I	26	9	0	0	D	NB
301	2	Labrador retriever	F	I	31	14	0	1	D	NB
302	1	Labrador retriever	M	I	25.2	15	0	0	P	NB
302	2	Labrador retriever	M	I	25.2	16	0	0	P	NB
302	3	Labrador retriever	M	I	25	18	0	0	P	NB
303	1	Labrador retriever	M	N	35	88	0	0	P	NB
304	1	Labrador retriever	M	I	35	107	0	0	P	NB
305	1	Labrador retriever	M	N	35	154	0	0	P	NB
306	1	Labrador retriever	F	I	28	89	0	0	D	NB
307	1	Labrador retriever	M	I	40	19	0	0	D	NB
308	1	Labrador retriever	M	I	35	82	0	0	P	NB
308	2	Labrador retriever	M	I	35	83	0	0	P	NB
308	3	Labrador retriever	M	I	31	90	0	0	P	NB
309	1	Labrador retriever	M	I	42.5	92	0	0	D	NB
310	1	Labrador retriever	M	N	41	137	0	0	D	NB
311	1	Labrador retriever	M	N	41	119	0	0	D	NB
312	1	Labrador retriever	M	N	30	147	0	0	D	NB
313	1	Labrador retriever	M	I	40	59	0	0	D	NB
314	1	Lakeland terrier	F	I	3.5	3	0	0	D	NB
315	1	Lhasa Apso	M	N	7.1	129	0	0	D	B
316	1	Malinois	F	I	19.3	23	0	1	P	NB
317	1	Malinois	F	I	29	26	0	0	D	NB
318	1	Malinois	M	I	30.9	46	0	0	P	NB
319	1	Maltese	M	N	6.7	167	0	1		B
320	1	Maltese	M	I	3	48	0	1		B
321	1	Maltese	M	I	4.2	8	0	1		B
322	1	Maltese	F	I	1.3	5	0	1	D	B
322	2	Maltese	F	I	1.65	7	0	1	D	B
323	1	Maltese	F	N	2.5	75	0	1	D	B
324	1	Maltese	F	N	2	85	0	1	D	B
324	2	Maltese	F	N	2	86	0	0	D	B
325	1	Maltese	M	I	4.1	26	0	1	D	B
326	1	Maltese	M	N	3.6	64	0	1		B
327	1	Maltese	M	I	5.9	51	0	1	D	B
328	1	Maltese	F	I	5.7	50	0	0	D	B
328	2	Maltese	M	I	5.8	86	0	1	D	B
329	1	Maltese	M	I	1.4	4	0	2	D	B
329	2	Maltese	M	I	2	8	1	2	D	B
330	1	Maltese	M	I	5.5	29	0	1	D	B
331	1	Maltese	F	N	5.5	109	0	0	D	B
332	1	Maltese	F	I	1.2	9	0	0	D	B
333	1	Maltese	F	I	3.7	107	0	0		B
334	1	Maltese	M	I	2.3	49	1	2	P	B
334	2	Maltese	M	I	2.4	51	1	1	P	B
335	1	Maltese	F	N	5.5	153	0	0	D	B
336	1	Maltese	F	N	5.4	76	0	1	D	B
337	1	Maltese	M	I	4.3	71	0	0	D	B
338	1	Maremma sheepdog	M	N	29	17	0	0	D	NB
339	1	Maremma sheepdog	M	N	54	87	0	0	D	NB
340	1	Maremma sheepdog	M	I	44	60	0	1	D	NB
341	1	Miniature schnauzer	M	I	7.7	80	0	1	D	NB
342	1	Miniature schnauzer	M	I	7.5	168	0	0	D	NB
343	1	Miniature schnauzer	F	N	9.5	112	0	0	P	NB
344	1	Miniature schnauzer	M	I	8.6	115	0	1		NB
345	1	Miniature schnauzer	F	N	9	145	0	1		NB
346	1	Mixed breed	M	I	17.3	52	0	0	D	NB
347	1	Mixed breed	F	N	12.2	112	0	0	D	NB
348	1	Mixed breed	F	I	4.3	6	0	0		NB
349	1	Mixed breed	F	N	14	117	0	0	P	NB
350	1	Mixed breed	M	I	13.9	53	0	0	P	NB
351	1	Mixed breed	M	I	14.3	107	0	0	D	NB
352	1	Mixed breed	M	I	9.9	13	0	0	D	NB
353	1	Mixed breed	M	N	9.8	132	0	1	D	NB
354	1	Mixed breed	F	N	28.1	71	0	0	P	NB
355	1	Mixed breed	M	I	16.4	154	0	1	P	NB
356	1	Mixed breed	M	N	26	30	0	0		NB
357	1	Mixed breed	M	N	28.8	78	0	0	D	NB
357	2	Mixed breed	M	N	31.5	86	0	0	D	NB
358	1	Mixed breed	M	N	24	23	0	0	D	NB
359	1	Mixed breed	M	N	24	50	0	0		NB
360	1	Mixed breed	M	I	5.9	132	0	0	D	NB
361	1	Mixed breed	M	I	19	118	0	0	P	NB
362	1	Mixed breed	M	N	2.8	10	0	0	D	NB
362	2	Mixed breed	M	N	2.8	31	0	1	D	NB
363	1	Mixed breed	F	I	41	125	0	0	D	NB
364	1	Mixed breed	F	N	19.9	132	0	0		NB
364	2	Mixed breed	F	N	19.9	132	0	0		NB
365	1	Mixed breed	F	N	6.2	85	0	1	D	NB
366	1	Mixed breed	F	N	10.2	122	0	0	D	NB
367	1	Mixed breed	F	N	23.5	102	0	0	P	NB
368	1	Mixed breed	M	N	30.2	114	0	0		NB
368	2	Mixed breed	M	N	35	138	0	0		NB
369	1	Mixed breed	F	N	10.5	114	0	0	D	NB
370	1	Mixed breed	F	N	20	109	0	0	P	NB
371	1	Mixed breed	F	N	15.9	120	0	0	D	NB
372	1	Mixed breed	M	N	9	82	0	1	D	NB
373	1	Mixed breed	M	I	5.7	181	0	0	D	NB
374	1	Mixed breed	M	N	17.9	103	0	0	D	NB
375	1	Mixed breed	F	N	14.5	111	0	1	D	NB
376	1	Mixed breed	M	N	12.7	110	0	1	D	NB
377	1	Mixed breed	M	N	17.3	125	0	0	D	NB
378	1	Mixed breed	F	N	4	168	0	1	D	NB
379	1	Mixed breed	M	I	7.8	118	0	0	P	NB
379	2	Mixed breed	M	I	7.8	119	0	0	P	NB
379	3	Mixed breed	M	I	7	128	0	0	P	NB
379	4	Mixed breed	M	I	8.2	135	0	0	P	NB
379	5	Mixed breed	M	I	8.9	143	0	0	P	NB
379	6	Mixed breed	M	I	9.3	150	0	0	P	NB
379	7	Mixed breed	M	I	8	168	0	0	P	NB
380	1	Mixed breed	F	N	10.2	91	0	0		NB
381	1	Mixed breed	F	N	9	99	0	0	D	NB
381	2	Mixed breed	F	N	9.3	129	0	0	D	NB
382	1	Mixed breed	F	I	15.6	6	0	0	D	NB
383	1	Mixed breed	F	N	9	34	0	0	D	NB
383	2	Mixed breed	F	N	8	94	0	0	D	NB
384	1	Mixed breed	M	I	27.5	158	0	1	D	NB
385	1	Mixed breed	M	I	23.9	46	0	0	D	NB
386	1	Mixed breed	M	I	21	170	0	1		NB
387	1	Mixed breed	M	I	5	143	0	2	D	NB
388	1	Mixed breed	M	N	30	77	0	0	D	NB
389	1	Mixed breed	M	I	7.9	121	0	1	D	NB
390	1	Mixed breed	F	N	7.5	52	0	0		NB
391	1	Mixed breed	F	N	8.5	152	0	1	D	NB
392	1	Mixed breed	M	I	20	113	0	0	D	NB
393	1	Mixed breed	M	I	5.7	148	1	1	D	NB
394	1	Mixed breed	M	I	39.5	92	0	0		NB
395	1	Mixed breed	M	N	32.5	42	0	0	D	NB
396	1	Mixed breed	M	I	31.5	81	0	1		NB
397	1	Mixed breed	M	N	9.9	44	0	0	D	NB
398	1	Mixed breed	M	N	13.2	151	0	0		NB
399	1	Mixed breed	F	N	11	72	0	0	D	NB
400	1	Mixed breed	F	N	26	116	0	1	P	NB
401	1	Mixed breed	F	N	31	125	0	0	D	NB
402	1	Mixed breed	F	N	19.5	163	0	0		NB
403	1	Mixed breed	M	I	45.4	75	0	0		NB
404	1	Mixed breed	M	I	9.8	62	0	0	D	NB
404	2	Mixed breed	M	I	10.3	82	0	0	D	NB
405	1	Mixed breed	F	N	29.5	19	0	0	D	NB
406	1	Mixed breed	M	N	22.5	114	0	0	P	NB
407	1	Mixed breed	F	N	23	69	0	0	P	NB
408	1	Mixed breed	M	I	9.3	84	0	0		NB
409	1	Mixed breed	M	I	8.2	17	0	0	D	NB
410	1	Mixed breed	F	N	7.1	17	0	1	D	NB
411	1	Mixed breed	F	N	29	96	0	0	D	NB
412	1	Mixed breed	F	I	8	78	0	1	P	NB
413	1	Mixed breed	F	N	10.5	122	0	0	D	NB
414	1	Mixed breed	F	N	7.7	123	0	0	D	NB
415	1	Mixed breed	M	I	4.2	9	0	0	D	NB
416	1	Mixed breed	F	N	7.3	53	0	0	D	NB
417	1	Mixed breed	F	N	12	171	0	0	D	NB
418	1	Mixed breed	F	N	8.4	183	0	1	D	NB
419	1	Mixed breed	F	N	5.7	182	0	0	P	NB
419	2	Mixed breed	F	N	5.7	184	0	0	P	NB
420	1	Mixed breed	M	I	18.5	158	0	0	D	NB
421	1	Mixed breed	F	N	5.8	8	0	0	D	NB
422	1	Mixed breed	F	N	20.4	41	0	0	D	NB
423	1	Mixed breed	M	I	40.5	92	0	0	D	NB
424	1	Mixed breed	F	N	7.2	72	0	0	D	NB
425	1	Mixed breed	M	I	45	43	0	0	D	NB
426	1	Mixed breed	F	N	9.3	117	0	1	D	NB
427	1	Mixed breed	M	N	10.5	103	0	0	P	NB
427	2	Mixed breed	M	N	10	104	0	0	P	NB
428	1	Mixed breed	F	I	6.2	115	0	0	D	NB
429	1	Mixed breed	M	I	7.2	150	0	0		NB
430	1	Mixed breed	F	N	8	128	0	0	D	NB
430	2	Mixed breed	F	N	8.75	133	0	0	D	NB
431	1	Mixed breed	M	N	5.7	194	0	1	D	NB
432	1	Mixed breed	F	N	16.7	174	0	0	P	NB
433	1	Mixed breed	F	N	24.7	50	0	0	D	NB
434	1	Mixed breed	F	N	24.5	108	0	0		NB
435	1	Mixed breed	F	I	20	15	0	0		NB
436	1	Mixed breed	M	N	12.5	166	0	1	P	NB
437	1	Mixed breed	M	N	26.8	122	0	0		NB
438	1	Mixed breed	F	N	23.3	109	0	0	P	NB
439	1	Mixed breed	M	I	31.8	57	0	0	D	NB
439	2	Mixed breed	M	I	31.6	66	0	0	D	NB
440	1	Mixed breed	F	I	11.6	11	0	1	D	NB
441	1	Mixed breed	F	N	4.5	183	0	2	D	NB
442	1	Mixed breed	M	N	45	78	0	0	D	NB
442	2	Mixed breed	M	N	45.3	80	0	0	D	NB
442	3	Mixed breed	M	N	46	101	0	0	D	NB
442	4	Mixed breed	M	N	46.5	118	0	0	D	NB
443	1	Mixed breed	M	I	12	113	0	1	P	NB
444	1	Mixed breed	M	N	26.8	89	0	0	P	NB
445	1	Mixed breed	F	N	7.5	60	0	1	D	NB
446	1	Mixed breed	F	N	28	109	0	1	P	NB
446	2	Mixed breed	F	N	28	110	0	1	P	NB
447	1	Mixed breed	F	N	16.2	145	0	0	P	NB
448	1	Mixed breed	F	N	9	126	0	0	D	NB
449	1	Mixed breed	F	N	6.8	133	0	0	D	NB
450	1	Mixed breed	F	N	10.5	93	0	0	P	NB
451	1	Mixed breed	M	N	30	116	0	0	D	NB
452	1	Mixed breed	M	N	7.8	169	0	0	D	NB
453	1	Mixed breed	F	N	19.5	147	0	0	D	NB
454	1	Mixed breed	F	N	8.2	148	0	0	D	NB
455	1	Mixed breed	M	I	14.8	72	0	0	D	NB
456	1	Mixed breed	M	I	17	169	0	0	D	NB
457	1	Mixed breed	F	N	10	133	0	0	D	NB
457	2	Mixed breed	F	N	10	139	0	0	D	NB
458	1	Mixed breed	F	N	18	171	0	0		NB
459	1	Mixed breed	M	N	32.5	64	0	0	D	NB
460	1	Mixed breed	F	N	29	132	0	0	D	NB
461	1	Mixed breed	M	I	5.9	6	0	1	P	NB
462	1	Mixed breed	M	I	10.5	173	0	1	D	NB
463	1	Mixed breed	M	N	9	133	0	0	D	NB
464	1	Mixed breed	F	N	23	144	0	0	P	NB
465	1	Mixed breed	F	N	9.7	60	0	0	P	NB
466	1	Mixed breed	M	N	10	116	0	0	P	NB
467	1	Mixed breed	F	N	24.5	158	0	0		NB
468	1	Mixed breed	M	I	8.5	135	0	1		NB
469	1	Mixed breed	F	N	13.2	125	0	0	P	NB
470	1	Mixed breed	F	N	29.5	78	0	0	D	NB
470	2	Mixed breed	F	N	30	79	0	0	D	NB
470	3	Mixed breed	F	N	27.7	93	0	0	D	NB
471	1	Mixed breed	M	I	6.6	163	0	1	P	NB
472	1	Miniature pinscher	M	I		154	0	0	D	B
473	1	Miniature pinscher	M	I	5	130	0	0	D	B
474	1	Miniature pinscher	F	I	51	56	0	1	D	B
474	2	Miniature pinscher	F	I	4.5	96	0	0	D	B
475	1	Miniature pinscher	M	I	5.7	114	0	0	D	B
476	1	Miniature pinscher	M	I	4	37	0	1	P	B
477	1	Miniature pinscher	M	I	4.7	37	0	0	D	B
477	2	Miniature pinscher	M	I	4.4	61	0	0	D	B
478	1	Miniature pinscher	F	N	0.8	8	1	2		B
479	1	Pit bull	F	N	25	126	0	0	D	NB
480	1	Pit bull	M	I	32	34	0	0		NB
481	1	Podenco ibicenco	F	N	17	104	0	1	P	NB
482	1	Pointer	M	N	35	59	0	0		NB
483	1	Pointer	F	N	22.5	147	0	0	D	NB
484	1	Pomeranian	M	N	5.3	49	1	1	D	B
485	1	Pomeranian	M	I	2	18	0	1	P	B
486	1	Pomeranian	F	I	2.4	17	0	1	D	B
487	1	Pomeranian	M	I	2	18	0	1		B
488	1	Pomeranian	M	N	6.7	188	0	0	D	B
489	1	Pomeranian	M	N	5.9	192	0	0	D	B
490	1	Pomeranian	F	I	2	20	0	1	D	B
491	1	Poodle medium	M	N	17.2	65	0	0	D	NB
492	1	Poodle medium	F	I	13.5	4	0	1	D	NB
492	2	Poodle medium	F	I	20.5	5	0	1	D	NB
493	1	Poodle miniature	M	I	7.4	163	0	0		NB
494	1	Poodle miniature	F	N	6.9	67	0	1	D	NB
494	2	Poodle miniature	F	N	7.3	100	0	1	D	NB
495	1	Poodle miniature	M	I	11.4	131	0	0	P	NB
496	1	Poodle miniature	F	N	9	97	0	1	D	NB
496	2	Poodle miniature	F	N	7.5	100	0	1	D	NB
497	1	Poodle standard	F	N	20	123	0	0	P	NB
498	1	Poodle standard	F	N	23.5	113	0	0	P	NB
499	1	Poodle toy	F	I	5.5	98	1	2	D	NB
500	1	Poodle toy	M	I	6.7	73	0	1		NB
501	1	Poodle toy	F	N	2.3	36	0	1	D	NB
501	2	Poodle toy	F	N	2.2	66	0	1	D	NB
501	3	Poodle toy	F	N	2.2	85	0	1	D	NB
502	1	Poodle toy	M	N	5	65	0	1	D	NB
503	1	Poodle toy	F	N	5.2	75	0	1	P	NB
504	1	Poodle toy	F	I	5.8	142	0	0	D	NB
505	1	Poodle toy	M	I	4.5	9	0	1	D	NB
506	1	Poodle toy	F	N	4.2	189	0	0		NB
507	1	Poodle toy	F	N	1.7	38	0	2	D	NB
507	2	Poodle toy	F	N	1.8	60	0	2	D	NB
508	1	Poodle toy	F	N	2.4	191	0	1	D	NB
509	1	Poodle toy	M	I	3.3	56	0	0	D	NB
510	1	Poodle toy	M	I	5.3	132	0	1	D	NB
511	1	Poodle toy	M	I	4.8	132	0	0	D	NB
512	1	Poodle toy	M	N	4.4	98	0	1	D	NB
513	1	Poodle toy	M	I	2.7	15	1	2	D	NB
514	1	Poodle toy	M	I	3.1	34	0	2	D	NB
514	2	Poodle toy	M	I	3.4	70	0	2	D	NB
514	3	Poodle toy	M	I	3.6	76	0	2	D	NB
514	4	Poodle toy	M	I	3.2	85	0	2	D	NB
515	1	Poodle toy	M	I	6.2	20	0	1	D	NB
516	1	Poodle toy	M	I	4.5	31	0	2	D	NB
517	1	Poodle toy	M	I	2.8	10	0	1	D	NB
518	1	Poodle toy	M	I	2.6	31	0	2	D	NB
519	1	Poodle toy	F	N	6	72	0	0		NB
519	2	Poodle toy	F	N	6	72	0	0		NB
520	1	Poodle toy	F	I	2.3	9	0	1	D	NB
520	2	Poodle toy	F	N	2.7	37	0	1	P	NB
521	1	Poodle toy	M	I	2.6	6	0	1	D	NB
522	1	Pug	M	N	79	132	1	1	D	B
523	1	Pug	M	I	8.6	86	0	0	D	B
524	1	Pug	M	I	7.8	79	1	1	P	B
525	1	Pug	F	I	8.8	77	0	1	D	B
526	1	Rhodesian ridgeback	M	I	52	96	0	0	D	NB
527	1	Rhodesian ridgeback	M	I	37	134	0	0		NB
528	1	Rhodesian ridgeback	M	I	44	13	0	0	D	NB
529	1	Rottweiler	M	I	46.5	112	0	0	D	NB
530	1	Rottweiler	F	N	43.5	49	0	0	D	NB
531	1	Rottweiler	M	N	43	47	0	1	D	NB
532	1	Saluki	M	I	2	127	0	0		NB
533	1	Samoyedo	F	I	13.5	7	0	1		NB
533	2	Samoyedo	F	I	15.2	8	1	1		NB
534	1	Schnauzer	F	I	27	6	0	2	D	NB
535	1	Scottish shepherd	M	N	26	82	0	1	P	NB
536	1	Scottish terrier	F	I	7.3	9	0	0	D	NB
537	1	Shar-pei	M	I	27.5	132	0	0	D	NB
538	1	Shi-tzu	F	N	4.7	141	0	1	D	B
539	1	Shi-tzu	F	N	3.8	143	0	0	D	B
540	1	Siberian husky	M	I	21.5	57	0	0	P	NB
541	1	Siberian husky	F	N	23.2	158	0	0		NB
542	1	Siberian husky	M	N	25	61	0	1		NB
543	1	Staffordshire bull terrier	M	I	16.6	36	0	0	D	B
544	1	Staffordshire bull terrier	M	I	34.2	76	0	0	P	B
544	2	Staffordshire bull terrier	M	I	34.2	77	0	0	P	B
545	1	Terranova	M	I	70	54	0	0	D	NB
546	1	Tibetan terrier	F	N	15.5	45	0	1		NB
547	1	Vizsla	M	I	29	48	0	0	P	NB
548	1	Weimaraner	M	I	42	81	0	0	D	NB
548	2	Weimaraner	M	I	42	88	0	0	D	NB
549	1	Weimaraner	M	N	31	104	0	0	P	NB
550	1	Weimaraner	M	N	27.5	68	0	0	D	NB
551	1	Weimaraner	M	I	35	28	0	1		NB
551	2	Weimaraner	M	I	35	30	0	1		NB
552	1	Weimaraner	M	I	41	60	0	0	D	NB
553	1	Weimaraner	M	I	32.7	33	0	1	D	NB
553	2	Weimaraner	M	I	32.7	34	0	1	D	NB
554	1	Weimaraner	M	I	35	26	0	0	D	NB
555	1	Weimaraner	F	I	17.5	4	0	1	D	NB
556	1	Weimaraner	M	I	13.6	3	0	1		NB
557	1	West Highland terrier	F	N	6.2	119	0	0	D	NB
558	1	West Highland terrier	M	N	8.3	185	0	0		NB
559	1	West Highland terrier	F	N	8.4	112	0	0		NB
560	1	West Highland terrier	F	N	8.4	97	0	0	D	NB
561	1	Whippet	F	N	10	120	0	0	P	NB
561	2	Whippet	F	N	10	130	0	0	P	NB
562	1	White Swiss shepherd	M	I	29	7	0	1	D	NB
563	1	Yorkshire terrier	M	I	3.3	85	0	1		NB
564	1	Yorkshire terrier	M	I	7.8	107	0	0		NB
565	1	Yorkshire terrier	M	I	2	10	0	1	D	NB
565	2	Yorkshire terrier	M	I	2.3	13	0	2	D	NB
566	1	Yorkshire terrier	M	I	3.3	12	0	1	D	NB
567	1	Yorkshire terrier	M	I	4	35	0	1	D	NB
